# Supplementary material for: Elevated accumulation of lutein and zeaxanthin in a novel high-biomass yielding strain Dunaliella sp. ZP-1 obtained through EMS mutagenesis
Source: Biotechnol Biofuels Bioprod. 2025 Mar 27;18:39. doi: 10.1186/s13068-025-02629-2 (PMC11951762; doi:10.1186/s13068-025-02629-2)
Supplement: Supplementary file 2 — Supplementary Material 2 [file 13068_2025_2629_MOESM2_ESM.xls]

## Sheet: Primer
Primer Name	Primer Sequence
rbcL1-F	CGTGACAAACTAAACAAATATGG
rbcL1-R	AAGATTTCAACTAAAGCTGGCA
18SrRNA-F	CGGGATCCGTAGTCATATGCTTGTCTC
18SrRNA-R	CGGAATTCCTTCTGCAGGTTCACC
