# Supplementary material for: Elevated accumulation of lutein and zeaxanthin in a novel high-biomass yielding strain Dunaliella sp. ZP-1 obtained through EMS mutagenesis
Source: Biotechnol Biofuels Bioprod. 2025 Mar 27;18:39. doi: 10.1186/s13068-025-02629-2 (PMC11951762; doi:10.1186/s13068-025-02629-2)
Supplement: Supplementary file 3 — Supplementary Material 3 [file 13068_2025_2629_MOESM3_ESM.xlsx]

## Sheet: HPLC calculation
area	lutein	zeaxanthin	β-carotene		ug/ml	lutein	zeaxanthin	β-carotene		mg/ml	lutein	zeaxanthin	β-carotene		mg	lutein	zeaxanthin	β-carotene		mg/g	lutein	zeaxanthin	β-carotene
WT	477543	274386	308436		WT	6.0675	5.76162	448.717		WT	0.0060675	0.00576162	0.448717		WT	0.0060675	0.00576162	0.448717		WT	0.60675	0.576162	44.8717
tyd4	615180	337519	308991		tyd4	9.24589	7.40532	449.552		tyd4	0.00924589	0.00740532	0.449552		tyd4	0.00924589	0.00740532	0.449552		tyd4	0.924589	0.740532	44.9552
tyd11	549159	287686	238882		tyd11	7.7213	6.10789	344.0570595		tyd11	0.0077	0.0061	0.3441		tyd11	0.0077	0.0061	0.3441		tyd11	0.7721	0.6108	34.4057
tyd19	684755	381338	260825		tyd19	10.8526	8.54617	377.075		tyd19	0.0108526	0.00854617	0.377075		tyd19	0.0108526	0.00854617	0.377075		tyd19	1.08526	0.854617	37.7075
